# Supplementary material for: Mental State Attributions Mediate the Gaze Cueing Effect
Source: Vision (Basel). 2018 Feb 19;2(1):11. doi: 10.3390/vision2010011 (PMC6835774; doi:10.3390/vision2010011)
Supplement: Supplementary file 1 [file vision-02-00011-s001.zip]

Archive with 1 entries (1 files):
- vision-251491-supplementary.wmv
